# Supplementary material for: Non-Targeted Metabolomics Reveals the Metabolic Differentiation of Rice from Adjacent Small-Scale Producing Areas and Its Response to Climatic and Soil Factors
Source: Foods. 2026 Jul 15;15(14):2499. doi: 10.3390/foods15142499 (PMC13408526; doi:10.3390/foods15142499)
Supplement: Supplementary file 1 [file foods-15-02499-s001.zip]

Archive with 1 entries (1 files):
- foods-4406787-supplementary.pdf
